# Supplementary material for: Effects of three types of resistance training on knee osteoarthritis: A systematic review and network meta-analysis
Source: PLoS One. 2024 Dec 5;19(12):e0309950. doi: 10.1371/journal.pone.0309950 (PMC11620422; doi:10.1371/journal.pone.0309950)
Supplement: S1 Data — (XLSX) [file pone.0309950.s002.xlsx]

## Sheet: Sheet1
Data extraction completion time：30/09/2023,Data extraction was independently performed by YJ and JW.
vas
study	id	t	mean	sd	n
1.Fevziye2013	1	1	4.2	3	22
	1	2	3.4	2.5	20
	1	3	3.8	2.3	19
2.Mao-Hsiung2003	2	1	3.6	0.6	31
	2	2	3.1	1.2	29
	2	3	2.6	0.7	31
	2	4	4.4	0.4	33
3.Ayşe2022	3	1	5.4	2.9	20
	3	2	3.75	2.67	20
	3	3	4.85	3.21	20
4.Esin	4	1	3.83	0.86	15
	4	2	4.52	2.01	15
5.Ali	5	1	3.9	1.9	24
	5	2	2.8	1.7	23
6.Serdar	6	1	2.81	2.29	17
	6	2	2.31	2.07	15
7.rangmin2022	8	2	2.1	0.4	41
	8	4	3	0.4	40
8.niguangxiao	9	3	6	1.8	44
	9	4	7	1.5	45
10.chendan2020	10	2	1.55	0.97	40
	10	4	3.38	1.62	40
12.sibel	11	2	2.15	2.15	42
	11	3	2.64	2.23	36
womac
study	id	t	mean	sd	n
3.Ayşe2022	1	1	44.95	24.86	20
	1	2	34.1	22.26	20
	1	3	38.95	22.54	20
4.Esin	2	1	40.8	6.61	15
	2	2	45.26	18.97	15
9.Shahnawaz2013	3	1	8.05	2.23	21
	3	4	19.05	4.3	21
10.chendan2020	4	2	24.17	9.37	40
	4	4	41.07	8.11	40
11.houlaiyong2019	5	2	26.2	12.68	30
	5	4	34	11.08	30
8.niguangxiao	6	3	31.1	13.9	44
	6	4	38.1	13	45
12.sibel	7	2	42.86	16.1	42
	7	3	44.88	19.48	36
Isokinetic peak torque
study	id	t	mean	sd	n
1.Fevziye2013	1	1	76.3	28	22
	1	2	91.6	40.7	20
	1	3	81.2	21.3	19
3.Ayşe2022	2	1	55.6	31.53	20
	2	2	70.65	19.69	20
	2	3	69.85	30.79	20
5.Ali	3	1	53.85	12.44	24
	3	2	61.08	14.47	23
6.Serdar	4	1	87.62	34.89	17
	4	2	104.27	52.25	15
11.houlaiyong2019	5	2	66.79	19.07	30
	5	4	56.83	14.08	30
12.sibel	6	2	57.45	20.22	42
	6	3	60.32	19.09	36
