# Supplementary material for: Effects of three types of resistance training on knee osteoarthritis: A systematic review and network meta-analysis
Source: PLoS One. 2024 Dec 5;19(12):e0309950. doi: 10.1371/journal.pone.0309950 (PMC11620422; doi:10.1371/journal.pone.0309950)
Supplement: S2 File — (XLSX) [file pone.0309950.s004.xlsx]

## Sheet: Sheet1
Study ID	Baseline Comparability	Random allocation	Allocation Concealment	Blinding	attrition bias	reporting bias	other bias
1.Fevziye 2013	Met	Randomized control (but method not described)	Not detailed	No	Missing data, not explained	No	No
2.Mao-Hsiung 2003	Met	Randomized control (but method not described)	Concealed	double blind	Missing data, explained	No	No
3.Ayşe 2022	Met	Randomized control (but method not described)	Not detailed	No	Complete	No	No
4.Esin 2018	Met	Randomized control (but method not described)	Not detailed	No	Complete	No	No
5.Ali 2010	Met	Randomized control (but method not described)	Concealed	double blind	Missing data, explained	No	No
6.Serdar 2019	Met	Randomized control (Random numbers)	Not detailed	Single blind	Complete	No	No
7.Rangmin 2022	Met	Randomized control (but method not described)	Not detailed	No	Missing data, not explained	No	No
8.Niguangxiao 2018	Met	Randomized control (Random numbers)	Not detailed	No	Missing data, not explained	No	No
9.Shahnawaz 2013	Met	Randomized control (but method not described)	Not detailed	double blind	Complete	No	No
10.Chendan 2020	Met	Randomized control (Random numbers)	Not detailed	No	Complete	No	No
11.Houlaiyong 2019	Met	Randomized control (but method not described)	Not detailed	No	Complete	No	No
12.sibel 2004	Met	Randomized control (but method not described)	Not detailed	No	Missing data, not explained	No	No
							否
